# Supplementary material for: Hepcidin as a Diagnostic Biomarker in Anaemic Lung Cancer Patients
Source: Cancers (Basel). 2022 Dec 30;15(1):224. doi: 10.3390/cancers15010224 (PMC9818260; doi:10.3390/cancers15010224)
Supplement: Supplementary file 1 [file cancers-15-00224-s001.zip]

Archive with 1 entries (1 files):
- cancers-2070970-supplementary.pdf
